# Supplementary material for: Numerical and Experimental Investigations of Cold-Sprayed Basalt Fiber-Reinforced Metal Matrix Composite Coating
Source: Materials (Basel). 2023 Feb 24;16(5):1862. doi: 10.3390/ma16051862 (PMC10003927; doi:10.3390/ma16051862)
Supplement: Supplementary file 1 [file materials-16-01862-s001.zip]

Archive with 1 entries (1 files):
- Supporting material attachment 1.mp4
